# Supplementary material for: Prevalence of HPV genotypes and assessment of their clinical relevance in laryngeal squamous cell carcinoma in a northeastern state of Brazil—a retrospective study
Source: PeerJ. 2022 Jul 12;10:e13684. doi: 10.7717/peerj.13684 (PMC9285469; doi:10.7717/peerj.13684)
Supplement: Supplemental Information 2 [file peerj-10-13684-s002.xls]

## Sheet: patients
			Collected paraffin blocks
			YEAR	PARAFFIN BLOCK	Chart	Patient	SEX	Ethnic group	Birth	Age	City	Schooling	Ocupation	Affected region	Date	Staging	HISTOPATHOLOGICAL	Smoking	alcohol use	TREATMENT	Time of treatment
Block		1	B19	2889	585115	x	M	brown	1984-04-28	71	SÃO LUIS - MA	Elementary school	Retired	Oropharynx	2019-05-12	T3N0M0	MODERATELY DIFFERENTIATED EPIDERMOID CARCINOMA	Yes	Yes	CISPLATIN	NO INFORMATION
Block		2	B19	1988	609256	x	M	brown	1960-02-17	59	CODO - MA	No information	Autonomous	Larynx	2019-07-16	PT3PN0PM0	Moderately differentiated, invasive, keratinizing epidermoid carcinoma	Yes	No information	cetuximab	NO INFORMATION
Block		3	B18	01301C	599598	x	F	brown	1943-09-27	76	SÃO LUIS - MA	High school	Retired	Oropharynx	2018-05-28	No information	INDIFFERENTIATED MALIGNANT NEOPLASIA BASED Oral cavity AND Oropharynx	Yes	No information	CISPLATIN	NO INFORMATION
Block		4	B18	8908A	603259	x	M	brown	1965-08-26	54	SANTA HELENA - MA	elementary school	Autonomous	Larynx	2018-11-19	No information	RIGHT HEMI LARYNGE INJURY	no	Yes	folfox	NO INFORMATION
Block		5	B18	0130I	119200	x	F	black	1955-07-09	64	SÃO LUIS - MA	elementary school	Retired	Larynx	2018-05-28	No information	WELL DIFFERENTIATED EPIDERMOID CARCINOMA FROM Larynx, INFILTRATING TO THE CARTILAGINOUS PLANES	No information	no	CISPLATIN	NO INFORMATION
Block		6	B18	4526	578971	x	M	brown	1960-07-14	59	MIRADOR - MA	elementary school	Retired	Larynx	2017-09-06	PT3PN0PM0	INVASIVE, CONVENTIONAL, EPIDERMOID CARCINOMA	no	Yes	CISPLATIN	NO INFORMATION
Block		7	B18	3185	599339	x	M	brown	1940-06-10	79	PAULO RAMOS	Illiterate	Autonomous	Larynx	2018-09-25	T3N2M0	MODERATELY DIFFERENTIATED EPIDERMOID CARCINOMA GRADE II	Yes	Yes	CISPLATIN	NO INFORMATION
Block		8	B18	4525A	339610	x	M	brown	1954-08-08	65	SÃO JOSE DE RIBAMAR - MA	elementary school	Autonomous	Oral cavity	2018-07-11	T3N2M0	POORLY DIFFERENTIATED ULCERATED MALIGNANT NEOPLASIA	Yes	Yes	folfox	NO INFORMATION
Block		9	B18	7267	588334	x	M	brown	1969-10-25	50	SÃO JOSE DE RIBAMAR - MA	elementary school	Other	Larynx	2018-01-31	PT4APN0PM0	MODERATELY DIFFERENTIATED EPIDERMOID CARCINOMA, ULCERATED	no	no	folfox	NO INFORMATION
Block		10	B18	72573	599983	x	M	white	1961-03-05	58	SÃO LUIS - MA	High school	Retired	Larynx	2018-06-27	T1N0M0	EPIDERMOID CARCINOMA WITH SUSPECTED AREA OF INVASION	No information	no	NO INFORMATION	NO INFORMATION
Block		11	B18	7215	588663	x	M	brown	1966-01-04	54	SANTA INES - MA	High school	Retired	Larynx	2018-06-26	No information	MODERATELY DIFFERENTIATED EPIDERMOID CARCINOMA OF Larynx	Yes	No information	CISPLATIN	NO INFORMATION
Block		12	B18	3768	607375	x	M	white	1955-12-16	64	LORETO - MA	elementary school	Other	Larynx	2018-12-20	T1N0M0	POORLY DIFFERENTIATED EPIDERMOID CARCINOMA GRADE III	No information	Yes	taxol com carbo	NO INFORMATION
Block		13	B18	4307	597118	x	F	white	1959-04-01	61	BELA VISTA DO MARANHÃO - MA	Illiterate	Retired	Larynx	2018-04-25	No information	MODERATELY DIFFERENTIATED EPIDERMOID CARCINOMA OF Larynx	No information	no	NO INFORMATION	11 months
Block		14	B18	4302	587538	x	F	brown	1959-06-02	60	LAGOA GRANDE DO MARANHAO - MA	High school	Retired	Larynx	2018-06-12	T1N0M0	MODERATELY DIFFERENTIATED EPIDERMOID CARCINOMA	no	no	NO INFORMATION	NO INFORMATION
Block		15	B18	3574	596904	x	M	brown	1956-07-26	63	SÃO JOSE DE RIBAMAR - MA	High school	Retired	Oropharynx	2018-05-09	CT3N2BM0	poorly differentiated squamous cell carcinoma	no	Yes	NO INFORMATION	NO INFORMATION
Block		16	B18	8316A	601668	x	M	brown	1953-08-21	66	SÃO JOSE DE RIBAMAR - MA	elementary school	Autonomous	Larynx	2018-10-25	PT3PN2PM0	MODERATELY DIFFERENTIATED EPIDERMOID CARCINOMA	Yes	Yes	NO INFORMATION	NO INFORMATION
Block		17	B18	5893L1	437753	x	M	brown	1968-01-21	52	SÃO LUIS - MA	High school	Autonomous	Larynx	2018-06-18	No information	MODERATELY DIFFERENTIATED CARCINOMA, INFILTRATED TO MUSCULAR PLANE WITH FREE MARGINS	Yes	Yes	NO INFORMATION	05 months
Block		18	B18	8700	437735	x	M	brown	1953-08-21	66	SÃO LUIS - MA	High school	Autonomous	Larynx	2018-05-07	No information	MODERATELY DIFFERENTIATED GRADE II INVASIVE EPIDERMOID CARCINOMA OF Larynx	No information	Yes	NO INFORMATION	NO INFORMATION
Block		19	B18	4326	604886	x	M	brown	1952-11-15	67	SÃO MATEUS DO MARANHÃO - MA	High school	Retired	Larynx	2018-11-24	No information	MODERATELY DIFFERENTIATED CARCINOMA, GRADE II, INFILTRATING THE MUCOSA	Yes	Yes	NO INFORMATION	NO INFORMATION
Block		20	B18	04302A	593081	x	M	black	1956-08-14	63	PINHEIRO - MA	elementary school	Autonomous	Larynx	2018-04-03	PT2PN0PM0	WELL DIFFERENTIATED GLOTTIC EPIDERMOID CARCINOMA AFFECTING STRUCTURES BILATERALLY	Yes	Yes	NO INFORMATION	NO INFORMATION
Block		21	B18	2601	593292	x	M	brown	1950-07-17	59	PAÇO DO LUMIAR - MA	elementary school	Autonomous	Larynx	2018-06-13	PT3PN2PM0	POORLY DIFFERENTIATED EPIDERMOID CARCINOMA INFILTRATED TO THE CARTILAGINOUS PLANE	no	Yes	cetuximab	NO INFORMATION
Block		22	B18	6685A	594745	x	M	black	1948-07-12	71	BALSAS - MA	elementary school	Retired	Larynx	2018-02-16	No information	KERATINIZING EPIDERMOID CARCINOMA	no	No information	taxol AND carboplatin	NO INFORMATION
Block		23	B18	385	593745	x	M	brown	1947-01-29	73	SÃO MATEUS DO MARANHÃO - MA	Illiterate	Autonomous	Larynx	2018-12-17	No information	WELL DIFFERENTIATED EPIDERMOID CARCINOMA	no	Yes	cetuximab	NO INFORMATION
Block		24	B18	8701E	593292	x	M	brown	1950-07-17	59	PAÇO DO LUMIAR - MA	elementary school	Retired	Larynx	2018-06-13	T2N1M0	POORL DIFFERENTIATED EPIDERMOID CARCINOMA INFILTRATED TO THE CARTILAGINOUS PLANE	no	No information	taxol and carboplatin	NO INFORMATION
Block		25	B18	1790I	596870	x	M	brown	1950-11-26	69	SÃO LUIS - MA	Illiterate	Retired	Larynx	2018-07-05	PT3N0M0	WELL DIFFERENTIATED EPIDERMOID CARCINOMA INFILTRATING SUPRAGLOTIS, GLOTTS AND INFRAGLOTIS BILATERALLY	no	Yes	CISPLATIN	NO INFORMATION
Block		26	B18	02671H	544772	x	F	black	1970-09-12	49	SÃO LUIS - MA	No information	Retired	Thyroid	2018-10-18	No information	PAPILLIFEROUS MICROCARCINOMA OF THE RIGHT THYROID LOBE, FOLLICULAR VARIANT	no	No information	taxol com carbo	NO INFORMATION
Block		27	B18	3761D	595654	x	M	brown	1972-06-26	47	SÃO LUIS - MA	elementary school	Retired	Larynx	2018-05-15	PT4APN3BPM0	MODERATELY DIFFERENTIATED SPINOCELLULAR CARCINOMA	no	No information	NO INFORMATION	NO INFORMATION
Block		28	B18	1938	604552	x	M	brown	1966-11-10	53	SÃO LUIS - MA	High school	Autonomous	Larynx	2018-12-27	PT1PN0PM0	MODERATELY DIFFERENTIATED EPIDERMOID CARCINOMA, GRAde II	No information	No information	NO INFORMATION	NO INFORMATION
Block		29	B18	8908A	594764	x	M	white	1943-10-20	76	PINHEIRO - MA	No information	Autonomous	Larynx	2018-02-16	T4N1M1	MODERATELY DIFFERENTIATED SPINOCELLULAR CARCINOMA	No information	Yes	taxol com carbo	NO INFORMATION
Block		30	B18	04873H	117108	x	M	brown	1959-05-12	60	SÃO LUIS - MA	elementary school	Autonomous	Larynx	2018-04-16	T1N0M0	WELL DIFFERENTIATED INVASIVE EPIDERMOID CARCINOMA	no	No information	NO INFORMATION	NO INFORMATION
Block		31	B18	0469A	604594	x	M	brown	1962-12-02	57	SÃO LUIS - MA	High school	Autonomous	Oropharynx	2018-11-23	T3N0M0	POORLY DIFFERENTIATED EPIDERMOID CARCINOMA	no	Yes	NO INFORMATION	NO INFORMATION
Block		32	B18	19382	603806	x	M	brown	1974-05-30	45	SÃO LUIS - MA	elementary school	Retired	Oropharynx	2018-12-14	T4BN0M0	MALIGNANT NEOPLASIA SUGGESTIVE OF CHORDOM	Yes	No information	folfox	NO INFORMATION
Block		33	B18	02671H	458513	x	M	white	1930-05-04	89	FORTALEZA DOS NOGUEIRAS - MA	High school	Retired	Larynx	2018-05-07	No information	WELL DIFFERENTIATED EPIDERMOID CARCINOMA INFILTRATING VOCAL STRINGS BILATERALLY	no	No information	NO INFORMATION	NO INFORMATION
Block		34	B18	5163B	581107	x	M	brown	1949-05-29	70	SÃO JOSE DE RIBAMAR - MA	elementary school	Retired	Larynx	2018-03-06	T2N0M0	Moderately differentiated, invasive epidermoid carcinoma	No information	Yes	NO INFORMATION	NO INFORMATION
Block		35	B18	2594C	594187	x	M	brown	1953-11-13	66	BURITICUPU - MA	Illiterate	Retired	Larynx	2018-03-02	No information	INFILTRATING MODERATELY DIFFERENTIATED EPIDERMOID CARCINOMA	No information	Yes	NO INFORMATION	NO INFORMATION
Block		36	B18	7257A	589134	x	M	brown	1961-05-10	59	SÃO LUIS - MA	elementary school	Autonomous	Larynx	2018-01-19	No information	MODERATELY DIFFERENTIATED GRADE II EPIDERMOID CARCINOMA OF Larynx	No information	Yes	folfox	06 months
Block		37	B18	3761B	604132	x	M	brown	1957-09-03	62	AAÇAILANDIA - MA	elementary school	Retired	Oral cavity and Oropharynx	2018-12-18	No information	MODERATELY DIFFERENTIATED INVASIVE EPIDERMOID CARCINOMA	no	Yes	CISPLATIN	NO INFORMATION
Block		38	B18	888A	593101	x	M	brown	1951-01-10	69	ANAPURUS - MA	High school	Autonomous	Larynx	2018-04-05	PT3PNXMX	WELL DIFFERENTIATED EPIDERMOID CARCINOMA INFILTRATING GLOTTI AND SUPRAGLOTI WITH INFLAMMATORY INFILTRATE	no	No information	taxol com carbo	08 months
Block		39	B18	04690C	598225	x	M	brown	1968-04-06	51	COLINAS - MA	elementary school	Autonomous	Oropharynx	2018-11-23	No information	POORLY DIFFERENTIATED EPIDERMOID CARCINOMA	No information	No information	folfox	NO INFORMATION
Block		40	B18	8881A	600671	x	M	brown	1968-04-06	51	COLINAS - MA	elementary school	Autonomous	Oral cavity	2019-08-09	PT2PNXMX	MODERATELY DIFFERENTIATED EPIDERMOID CARCINOMA	No information	No information	NO INFORMATION	NO INFORMATION
Block		41	B18	4522	597703	x	M	brown	1940-05-15	79	IMPERATRIZ - MA	elementary school	Retired	Larynx	2018-05-09	No information	WELL DIFFERENTIATED squamous cell carcinoma	No information	No information	NO INFORMATION	NO INFORMATION
Block		42	B18	7257C	600696	x	M	brown	1972-06-12	47	GRAJAU - MA	elementary school	Autonomous	Larynx	2018-07-12	No information	MODERATELY DIFFERENTIATED EPIDERMOID CARCINOMA OF Larynx	No information	No information	taxol com carbo	NO INFORMATION
Block		43	B18	7215A	602877	x	M	brown	1948-07-08	71	SÃO LUIS - MA	No information	Autonomous	Larynx	2018-12-11	T1N1M0	WELL DIFFERENTIATED EPIDERMOID SUPRA GLOTTIC CARCINOMA WITH PERITUMORAL INFLAMMATORY INFILTRATE	Yes	no	cetuximab	NO INFORMATION
Block		44	B18	6685A	606861	x	M	brown	1940-10-01	79	SANTA LUZIA - MA	elementary school	Autonomous	Oropharynx	2018-12-19	No information	Oropharynx Lesion COMPATIBLE WITH GANGLIONAL MUCOBACTERIOSIS	Yes	No information	NO INFORMATION	NO INFORMATION
Block		45	B18	0101T	598027	x	M	black	1964-08-18	55	PERI MIRIM - MA	No information	Autonomous	Larynx	2018-09-04	T3N0M0	WELL DIFFERENTIATED EPIDERMOID CARCINOMA	Yes	no	NO INFORMATION	NO INFORMATION
Block		46	B18	0409A	479969	x	M	brown	1955-04-23	64	SÃO LUIS - MA	elementary school	Autonomous	Larynx	2018-06-25	T3N2M0	WELL DIFFERENTIATED EPIDERMOID CARCINOMA	Yes	No information	folfox	NO INFORMATION
Block		47	B18	03784A	604796	x	M	brown	1959-06-15	60	SÃO LUIS - MA	elementary school	Autonomous	Oral cavity	2018-11-14	CT3N2CM0	Oral cavity BASEMENT EPIDERMOID CARCINOMA	Yes	No information	folfox	NO INFORMATION
Block		48	B18	58932	477916	x	M	brown	1963-06-14	56	SÃO LUIS - MA	elementary school	Retired	Larynx	2017-11-24	No information	ATYPICAL LIPOATOSUS NEOPLASIA COMPATIBLE WITH LOW-GRADE LIPOSARCOMA	No information	No information	folfox	NO INFORMATION
Block		49	B17	3251A	541967	x	M	brown	1953-06-23	63	PALMEIRANDIA - MA	elementary school	Autonomous	Larynx	2017-03-29	T2N0M0	WELL DIFFERENTIATED EPIDERMOID LARYNX CARCINOMA	No information	no	NO INFORMATION	1 year
Block		50	B17	7369B	560202	x	M	brown	1964-03-22	55	SÃO LUIS - MA	elementary school	Retired	Larynx	2018-01-10	No information	SQUAMOUS CELL NEOPLASIA WITHOUT ATYPIAS IN PAPILLOMATOUS ARCHITECTURE	no	no	NO INFORMATION	NO INFORMATION
Block		51	B17	4071A	585344	x	M	brown	1963-03-12	56	BURITI - MA	elementary school	Retired	Larynx	2017-08-22	PT2PN2BPMX	INVASIVE, KERATINIZED EPIDERMOID CARCINOMA	No information	No information	taxol com carbo	NO INFORMATION
Block		52	B17	4406C	584086	x	M	black	1963-12-07	56	SÃO DOMIGOS DO MARANHÃO - MA	High school	Other	Larynx	2017-08-03	PT4APN2CPMX	MODERATELY DIFFERENTIATED INVASIVE SPINOCELLULAR CARCINOMA	no	no	NO INFORMATION	NO INFORMATION
Block		53	B17	08572A	589448	x	M	brown	1959-09-04	60	TRIZIDELA DO VALE - MA	High school	Retired	Larynx	2017-11-13	PT2PN1M0	POORLY DIFFERENTIATED ULCERATIVE EPIDERMOID CARCINOMA	No information	No information	NO INFORMATION	NO INFORMATION
Block		54	B17	01845A	576914	x	M	brown	1947-09-07	73	MATOES DO NORTE - MA	High school	Retired	Larynx	2017-09-18	PT4N2CM0	MODERATELY DIFFERENTIATED EPIDERMOID CARCINOMA, ULCERATIVE	no	Yes	folfox	NO INFORMATION
Block		55	B17	09127A	143183	x	F	brown	1964-03-03	56	SÃO LUIS - MA	High school	Autonomous	Larynx	2017-01-16	No information	MODERATELY DIFFERENTIATED EPIDERMOID CARCINOMA	Yes	Yes	NO INFORMATION	6 months
Block		56	B17	05986A	587938	x	M	brown	1950-03-12	69	SANTA INES - MA	High school	Autonomous	Oropharynx	2017-10-06	PT4APN3BPM0	KERATINIZING CONVENTIONAL EPIDERMOID CARCINOMA	Yes	Yes	CISPLATIN	NO INFORMATION
Block		57	B17	05144A	582207	x	M	other	1950-05-05	69	SÃO LUIS - MA	elementary school	Autonomous	Larynx	2017-08-22	PT1PN0PM0	LOW GRADE SCERATINIZING INVASIVE EPIDERMOID CARCINOMA	no	Yes	cetuximab	NO INFORMATION
Block		58	B17	07941A	290657	x	M	brown	1954-04-05	66	NINA RODRIGUES - MA	elementary school	Retired	Larynx	2017-06-16	No information	MODERATELY DIFFERENTIATED CEC FROM Larynx, ULCERATE, LOCATED IN THE GLOTHIC REGION	No information	No information	NO INFORMATION	8 months
Block		59	B17	00830A	579595	x	M	brown	1947-02-17	72	PARAIByear - MA	elementary school	Retired	Larynx	2017-09-18	No information	MODERATELY DIFFERENTIATED EPIDERMOID CARCINOMA	No information	No information	NO INFORMATION	NO INFORMATION
Block		60	B17	00405C	580829	x	M	white	1967-04-24	53	NOVA IORQUE - MA	elementary school	Retired	Larynx	2017-07-24	T2N0M0	GRADE II EPIDERMOID CARCINOMA INFILTRATE TO THE MUSCULAR PLANE	no	No information	folfox	11 months
Block		61	B17	07228N	580981	x	M	brown	1964-12-23	55	SÃO LUIS - MA	No information	Retired	Larynx	2017-09-27	No information	WELL DIFFERENTIATED EPIDERMOID CARCINOMA	no	No information	cetuximab	NO INFORMATION
Block		62	B17	05813A	581619	x	M	brown	1968-05-10	51	SÃO LUIS - MA	elementary school	Autonomous	Larynx	2017-05-19	PT4PN1PM0	MODERATELY DIFFERENTIATED EPIDERMOID CARCINOMA OF Larynx INFILTRATING ENTIRE GLOTTISE	No information	Yes	taxol com carbo	NO INFORMATION
Block		63	B17	04597C	581609	x	M	brown	1967-05-10	52	SÃO LUIS - MA	elementary school	Autonomous	Larynx	2017-02-21	T1N1M0	MODERATELY DIFFERENTIATED EPIDERMOID CARCINOMA	Yes	no	cetuximab	NO INFORMATION
Block		64	B17	01626A	590007	x	M	brown	1954-03-21	66	SÃO LUIS - MA	SEGUNDO GRAU INCOMP	Autonomous	Oropharynx	2017-09-12	T4AN1	INVASIVE EPIDERMOID CARCINOMA	Yes	Yes	taxol com carbo	8 months
Block		65	B17	05137A	584102	x	M	brown	1942-02-02	78	BACABAL - MA	High school	Autonomous	Larynx	2017-07-15	PT2N0M0	WELL DIFFERENTIATED SPINOCELLULAR CARCINOMA	Yes	no	NO INFORMATION	NO INFORMATION
Block		66	B17	07014A	578794	x	M	brown	1946-08-27	73	ESTREITO - MA	High school	Retired	Oropharynx	2017-01-12	PT4PN2B	LYMPHOEPTHELIAL UNDIFFERENTIATED CARCINOMA	Yes	no	folfox	NO INFORMATION
Block		67	B17	01216C	591692	x	F	brown	1962-09-07	58	BARRA DO CORDA - MA	elementary school	Retired	Larynx	2018-01-09	No information	MODERATELY DIFFERENTIATED EPIDERMOID CARCINOMA	Yes	No information	NO INFORMATION	11 months
Block		68	B17	03159L	583937	x	F	brown	1953-04-02	66	SÃO LUIS - MA	elementary school	Autonomous	Larynx	2017-09-18	No information	MODERATELY DIFFERENTIATED EPIDERMOID CARCINOMA	No information	no	NO INFORMATION	NO INFORMATION
Block		69	B17	06683A	378493	x	F	white	1962-01-19	58	SÃO LUIS - MA	elementary school	Autonomous	Larynx	2017-10-30	T3N0M0	EPIDERMOID CARCINOMA POSSIBLY ASSOCIATED WITH CHANGES SUGGESTIVE OF VIRAL ACTION	No information	no	taxol com carbo	NO INFORMATION
Block		70	B17	04823A	583725	x	M	brown	1963-07-15	56	BACABAL - MA	elementary school	Autonomous	Larynx	2017-06-12	No information	WELL DIFFERENTIATED, ULCERATE EPIDEROID CARCINOMA	Yes	No information	NO INFORMATION	NO INFORMATION
Block		71	B17	00106A	556254	x	M	other	1969-06-25	50	BACABAL - MA	elementary school	Retired	Larynx	2017-09-29	T4N0M0	MODERATELY DIFFERENTIATED EPIDERMOID CARCINOMA of Larynx	no	No information	NO INFORMATION	NO INFORMATION
Block		72	B17	09145A	586003	x	M	black	1950-11-12	70	PAÇO DO LUMIAR - MA	High school	Retired	Larynx	2017-07-24	No information	MODERATELY DIFFERENTIATED EPIDERMOID CARCINOMA	no	Yes	NO INFORMATION	8 months
Block		73	B17	08025A	589195	x	M	brown	1965-01-25	55	GOVERNADOR NUNES FREIRE - MA	elementary school	Retired	Oral cavity	2017-09-25	PT4PN0	Squamous Cell Carcinoma	no	Yes	taxol com carbo	NO INFORMATION
Block		74	B17	03869T	586208	x	M	other	1969-05-19	51	ITAPECURU MIRIN - MA	elementary school	Retired	Larynx	2017-07-14	PT4APN2BMX	MODERATELY DIFFERENTIATED EPIDERMOID CARCINOMA	No information	Yes	NO INFORMATION	1 year
Block		75	B17	07017A	585354	x	F	brown	1965-09-15	54	PIRAPEMAS - MA	No information	Autonomous	Larynx	2017-08-14	T4N3BM0	POORLY DIFFERENTIATED EPIDERMOID CARCINOMA	No information	Yes	NO INFORMATION	NO INFORMATION
Block		76	B17	05195A	592638	x	M	brown	1942-01-11	78	TURIACU - MA	High school	Autonomous	Larynx	2017-12-23	No information	KERATINIZING EPIDERMOID CARCINOMA	no	Yes	CISPLATIN	1 year
Block		77	B17	04963A	564265	x	M	brown	1945-04-06	75	OLHO DÁGUA DAS CUNHANS - MA	High school	Autonomous	Larynx	2017-08-07	T4N1M0	WELL DIFFERENTIATED INVASIVE EPIDERMOID CARCINOMA GRADE 1	No information	Yes	folfox	1 year
Block		78	B17	0669T	586002	x	M	brown	1946-08-27	73	ESTREITO - MA	High school	Autonomous	Oropharynx	2017-01-12	No information	LYMPHOEPTHELIAL UNDIFFERENTIATED CARCINOMA	No information	Yes	folfox	NO INFORMATION
Block		79	B17	06473A	583545	x	M	brown	1961-10-01	58	SÃO DOMIGOS DO MARANHÃO - MA	elementary school	Autonomous	Larynx	2017-07-04	T3N0M0	NEOPLASIA INDIFFERENCE OF ROUND CELLS, WITH LOBulated AND ORGyearID ARCHITECTURE	no	Yes	NO INFORMATION	NO INFORMATION
Block		80	B17	04851A	583066	x	M	black	1954-10-11	65	SANTA INES - MA	elementary school	Autonomous	Larynx	2017-05-23	T3N0M0	MODERATELY DIFFERENTIATED EPIDERMOID CARCINOMA	no	No information	NO INFORMATION	NO INFORMATION
Block		81	B17	05747A	578971	x	M	brown	1960-07-14	59	MIRADOR - MA	elementary school	Retired	Larynx	2017-09-06	PT4AN0M0	CONVENTIONAL INVASIVE EPIDERMOID CARCINOMA	no	No information	NO INFORMATION	NO INFORMATION
Block		82	B17	09220J	577212	x	M	brown	1963-04-04	56	PAÇO DO LUMIAR - MA	elementary school	Autonomous	Oropharynx	2017-10-20	No information	MODERATELY DIFFERENTIATED SPINOCELLULAR CARCINOMA	No information	No information	NO INFORMATION	NO INFORMATION
Block		83	B17	05509N	508541	x	M	brown	1956-05-10	63	SÃO LUIS - MA	elementary school	Autonomous	Larynx	2017-07-03	T1N0M0	POORLY DIFFERENTIATED EPIDERMOID CARCINOMA OF Larynx	Yes	Yes	folfox	NO INFORMATION
Block	G1	84	RHC 2014	9115	209972	x	M	brown	1943-01-05	76	SÃO LUIS - MA	No information	Other	Oropharynx	2013-11-01	No information	INVASIVE SMALLLY DIFFERENTIATED SPINOCELLULAR CARCINOMA	Yes	no	FOLFOX 6	1 year
Block	G2	85	RHC 2015	22084	204488	x	F	black	1952-08-13	66	VITORINO FREIRE - MA	No information	Other	Oral cavity	2014-10-01	No information	SPINOCELLULAR CARCINOMA CENTRAL JAW LESION	no	no	CETUXIMAB	8 months
Block	G3	86	RHC 2015	4939	326237	x	M	white	1965-04-14	54	SÃO LUÍS - MA	No information	Other	Larynx	2015-06-01	No information	INVASIVE SPINOCELLULAR CARCINOMA POORLY DIFFERENCIATED INVASIVO	no	no	CISPLATIN	2 yearS
Block	G4	87	RHC 2016	11005	330355	x	M	white	1971-05-25	49	SÃO LUIS - MA	No information	Other	Oral cavity	2016-06-01	No information	MODERATELY DIFFERENTIATED EPIDERMOID CARCINOMA	Yes	Yes	NO INFORMATION	NO INFORMATION
Block	G5	88	RHC 2014	15261	322115	x	F	brown	1932-05-08	86	COROATÁ - MA	No information	Other	Oral cavity	2013-09-01	No information	SPINOCELLULAR CARCINOMA	Yes	no	NO INFORMATION	NO INFORMATION
Block	G6	89	RHC 2014	13412	321647	x	F	other	1927-04-30	88	COROATÁ - MA	No information	Other	Oral cavity	2014-04-01	No information	WELL DIFFERENTIATED SPINOCELLULAR CARCINOMA	no	no	Erbitux	NO INFORMATION
Block	G7	90	RHC 2016	14279	332526	x	M	brown	1961-10-20	55	CURURUPU - MA	No information	Other	Oropharynx	2015-11-01	No information	WELL DIFFERENTIATED SPINOCELLULAR CARCINOMA	Yes	no	CISPLATIN	1 year
Block		91	B16	3126	357141	x	M	brown	1942-04-02	78	SÃO LUIS - MA	High school	Autonomous	Larynx	2016-04-21	T1N1M0	MODERATELY DIFFERENTIATED EPIDERMOID CARCINOMA	Yes	No information	NO INFORMATION	NO INFORMATION
Block		92	B16	3673	359596	x	M	brown	1946-10-01	74	SÃO LUIS - MA	elementary school	Autonomous	Oropharynx	2016-10-01	T4AN1	INVASIVE EPIDERMOID CARCINOMA	Yes	no	NO INFORMATION	NO INFORMATION
Block		93	B16	1412	347805	x	M	brown	1962-09-09	58	SÃO LUIS - MA	High school	Autonomous	Larynx	2016-07-05	PT2N0M0	SPINOCELLULAR CARCINOMA WELL DIFFERENTIATED	Yes	Yes	Erbitux	NO INFORMATION
Block		94	B16	7205	376653	x	M	brown	1953-01-15	67	SÃO LUIS - MA	elementary school	Other	Oropharynx	2016-11-12	PT4PN2B	LYMPHOEPTHELIAL UNDIFFERENTIATED CARCINOMA	no	no	NO INFORMATION	1 year
Block		95	B16	7225	376612	x	M	brown	1962-02-19	58	ANAPURUS - MA	Illiterate	Retired	Larynx	2017-01-20	T4AN1	MODERATELY DIFFERENTIATED EPIDERMOID CARCINOMA	Yes	No information	FOLFOX 6	NO INFORMATION
Block		96	B15	7246	338696	x	M	brown	1963-07-21	57	SÃO LUIS - MA	elementary school	Autonomous	Larynx	2015-12-19	No information	Oropharynx Lesion COMPATIBLE WITH GANGLIONAL MUCOBACTERIOSIS	Yes	Yes	Erbitux	NO INFORMATION
Block		97	B15	1199	306396	x	M	brown	1969-03-15	51	SÃO LUIS - MA	elementary school	Autonomous	Larynx	2016-02-04	T1N1M0	WELL DIFFERENTIATED EPIDERMOID CARCINOMA	no	Yes	NO INFORMATION	NO INFORMATION
